# Supplementary material for: Phenylpropanoid Content of Chickpea Seed Coats in Relation to Seed Dormancy
Source: Plants (Basel). 2023 Jul 19;12(14):2687. doi: 10.3390/plants12142687 (PMC10384132; doi:10.3390/plants12142687)
Supplement: Supplementary file 1 [file plants-12-02687-s001.zip]

Archive with 4 entries (4 files):
- Supplementary table 1A,B.pdf
- Supplementary table 2A,B.pdf
- Supplementary table 3A,B.pdf
- Supplementary table 4A,B.pdf
